# Supplementary material for: TaARPC3, Contributes to Wheat Resistance against the Stripe Rust Fungus
Source: Front Plant Sci. 2017 Jul 18;8:1245. doi: 10.3389/fpls.2017.01245 (PMC5513970; doi:10.3389/fpls.2017.01245)
Supplement: Supplementary file 3 [file Table_1.XLSX]

## Sheet: Sheet1
Supplementary table 1. Histological observations during the incompatible and compatible interactions between wheat and the stripe rust fungus in TaARPC3 knock-down plants
Treatment	Hyphal branches		Number of HMC		Hyphal length (μm)			Colony size ( μm2)
	24 hpi	48 hpi	24 hpi	48 hpi	24 hpi	48 hpi	120 hpi	120 hpi
CYR23-BSMV:γ	2.21±0.22	2.65±0.7	2±0.31	3±0.93	28.51±6.3	50.63±14.25	190.32±26.5	34427.91±1926
CYR23-BSMV:TaARPC3	1.45±0.34	2.4±0.42	1.45±0.34	2.92±1.09	29.06±8.22	71.45±21.74	210.59±21.20	40240.65±1469.99
CYR31-BSMV:γ	1.56±0.26	1.33±0.29	1.15±0.3	1.33±0.29	28.89±7.4	71.83±3.16	231.41±58	38790.03.98±2850.8
CYR31-BSMV:TaARPC3	2.04±0.33	1.86±0.27	1.54±0.42	1.45±0.32	28.97±4.78	32.30±3.62	242.78±63.92	39814.516±5831.54
Note: Treatment: Te leaves were pre-inoculated with 1× Fes buﬀer (MOCK), BSMV:γ,BSMV:TaARPC3 followed by inoculation with Pst CYR31. BSMV, barley stripe mosaic virus; hpi, hours post inoculation. All data (i.e., hyphal length, hyphal branches and colony size) are representative of the averages from at least 50 infection sites.
