# Supplementary material for: TaARPC3, Contributes to Wheat Resistance against the Stripe Rust Fungus
Source: Front Plant Sci. 2017 Jul 18;8:1245. doi: 10.3389/fpls.2017.01245 (PMC5513970; doi:10.3389/fpls.2017.01245)
Supplement: Supplementary file 4 [file Table_2.XLSX]

## Sheet: SIFI
Supplementary table 2. Prediction of TaARPC3 gene off-target transcripts a.
Organism b	ID	All Hits	Eff Hits	Description
Puccinia striiformis f. sp. tritici	0	0	0
Triticum aestivum	Id	All Hits	Eff Hits
	TRIAE_CS42_7DL_TGACv1_605185_AA2005280.2	505	165	TaARPC3-7A/7B/7D
	TRIAE_CS42_7DL_TGACv1_605185_AA2005280.1	505	165
	TRIAE_CS42_7AL_TGACv1_558663_AA1795130.1	367	111
	TRIAE_CS42_7AL_TGACv1_558663_AA1795130.2	367	111
	TRIAE_CS42_7BL_TGACv1_578550_AA1896870.2	308	90
	TRIAE_CS42_7BL_TGACv1_578550_AA1896870.3	282	77
	TRIAE_CS42_7BL_TGACv1_578550_AA1896870.1	282	77
	TRIAE_CS42_U_TGACv1_687344_AA2159900.1	281	88
	TRIAE_CS42_7AL_TGACv1_556570_AA1765870.2	148	55
	TRIAE_CS42_7AL_TGACv1_556570_AA1765870.3	148	55
	TRIAE_CS42_7AL_TGACv1_556570_AA1765870.1	148	55
	TRIAE_CS42_7DL_TGACv1_604522_AA1999050.1	127	40
	TRIAE_CS42_7DL_TGACv1_604522_AA1999050.3	127	40
	TRIAE_CS42_7DL_TGACv1_604522_AA1999050.2	127	40
	TRIAE_CS42_7BL_TGACv1_577054_AA1864260.2	109	42
	TRIAE_CS42_7BL_TGACv1_577054_AA1864260.1	109	42
Note: a Simulations were run using Si-Fi software (v21) for off-target prediction (http://labtools.ipk-gatersleben.de). b Puccinia striiformis f. sp. triticiand Triticum aestivum gene sequence files were obtained from NCBI Genome Assembly/Annotation Projects (ftp://ftp.ncbi.nlm.nih.gov/genomes/) for off-target prediction.

## Sheet: Sheet1
Organism	ID	All Hits	Eff Hits
Puccinia striiformis f. sp. tritici	AJIL01000005.1	56	0
	AJIL01000004.1	34	0
	AJIL01000017.1	29	0
	AJIL01000164.1	21	0
	AJIL01000014.1	19	0
	AJIL01000009.1	13	0
	AJIL01000084.1	12	0
	AJIL01000251.1	12	0
	AJIL01000006.1	11	0
	AJIL01000122.1	10	0
Triticum aestivum	TRIAE_CS42_6BS_TGACv1_515228_AA1668380.1	100	0
	TRIAE_CS42_1BL_TGACv1_030715_AA0098920.1	65	0
	TRIAE_CS42_6BS_TGACv1_516419_AA1675140.1	45	0
	TRIAE_CS42_3DL_TGACv1_250762_AA0872750.1	42	0
	TRIAE_CS42_6AS_TGACv1_487288_AA1569730.1	42	0
	TRIAE_CS42_6BS_TGACv1_513282_AA1637120.1	37	0
	TRIAE_CS42_1BS_TGACv1_050316_AA0170590.1	36	0
	TRIAE_CS42_5AL_TGACv1_375443_AA1221730.2	22	0
	TRIAE_CS42_5AL_TGACv1_375443_AA1221730.6	22	0
	TRIAE_CS42_5AL_TGACv1_375443_AA1221730.4	22	0
	TRIAE_CS42_5AL_TGACv1_375443_AA1221730.5	22	0
	TRIAE_CS42_5AL_TGACv1_375443_AA1221730.3	22	0
	TRIAE_CS42_5AL_TGACv1_375443_AA1221730.1	22	0
	TRIAE_CS42_U_TGACv1_646843_AA2147070.1	20	0
	TRIAE_CS42_U_TGACv1_665230_AA2153870.1	18	0
	TRIAE_CS42_1AS_TGACv1_019078_AA0059980.1	18	0
	TRIAE_CS42_4BS_TGACv1_328596_AA1090800.1	17	0
	TRIAE_CS42_2BL_TGACv1_131565_AA0429230.1	17	0
	TRIAE_CS42_6AS_TGACv1_485671_AA1549900.1	12	0
	TRIAE_CS42_4DS_TGACv1_362062_AA1176280.1	12	0
	TRIAE_CS42_6AS_TGACv1_492231_AA1577600.1	10	0
	TRIAE_CS42_5DL_TGACv1_435789_AA1454930.2	10	0
	TRIAE_CS42_4AL_TGACv1_289933_AA0978980.1	10	0
	TRIAE_CS42_5DL_TGACv1_435789_AA1454930.1	10	0
	TRIAE_CS42_5DL_TGACv1_435789_AA1454930.3	10	0
