# Supplementary material for: TaARPC3, Contributes to Wheat Resistance against the Stripe Rust Fungus
Source: Front Plant Sci. 2017 Jul 18;8:1245. doi: 10.3389/fpls.2017.01245 (PMC5513970; doi:10.3389/fpls.2017.01245)
Supplement: Supplementary file 5 [file Table_3.XLSX]

## Sheet: Sheet1
Supplementary table 3 Primers designed and used in this study.
Primers	Sequences (5′→3′)	Lenght of Amplified Fragments	Annealing Temperature
TaARPC3-F	ATGGTTTATCACTCTAGTTTCATTG	526bp	53℃
TaARPC3-R	CTAAAGGATGACAACGTTCATG
qRT-TaARPC3-F	TGGCTGTCGGAACTAAG	81bp	56℃
qRT-TaARPC3-R	CAGGAAAAGGAAACCCT
Vigs-TaARPC3-F	ATATTAATTAAGTGGGTGTCCTTTGCTTCCAC	214bp	55℃
Vigs-TaARPC3-R	TATGCGGCCGCCGTCCGGCAGGTTTCTAGTCT
YM-TaARPC3-F	CGCGGATCCATGGTTTATCACTCTAGTTTCATTG	526bp	55℃
YM-TaARPC3-R	TGCTCTAGACTAAAGGATGACAACGTTCATG
γ-F	AAAGTGAGGTTAACGCAATACG	general primer	53℃
γ-R	TCAGGCATCGTTTTCAAGTT
TaEF1-F	TGGTGTCATCAAGCCTGGTATGGT	general primer	51℃
TaEF1-R	ACTCATGGTGCATCTCAACGGACT
TaSOD-s	CCGAGGTCTGGAACCATCAC	general primer	57℃
TaSOD-AS	AGCCGAAATCCTTCTCGATCT
TaCAT-F	GCCCAAGTGCTCCCACCACAACA	general primer	53℃
TaCAT-R	TGAGGGTGCGGGAGGGGATG
Note: Primer used in TaARPC3 study. TaSOD, superoxide dismutase;TaCAT, catalase 1
